# Supplementary material for: Ionization Potentials at Mean-Field Computational Cost: The Extended Koopmans’ Framework for pCCD
Source: J Chem Theory Comput. 2026 Mar 13;22(6):2846–60. doi: 10.1021/acs.jctc.5c01922 (PMC13298823; doi:10.1021/acs.jctc.5c01922)
Supplement: Supplementary file 2 [file ct5c01922_si_002.xlsx]

## Sheet: atoms-IP(1e-2)
atoms: IP(1e-2)-DZ										atoms: IP(1e-2)-TZ										atoms: IP(1e-2)-QZ
no	IP	Koopman		Extended Koopmans		IP-reference(2h)		EXP		no	IP	Koopman		Extended Koopmans		IP-reference(2h)		EXP		no	IP	Koopman		Extended Koopmans		IP-reference(2h)		EXP
		HF	oopccd	HF	oopccd	HF	oopccd					HF	oopccd	HF	oopccd	HF	oopccd					HF	oopccd	HF	oopccd	HF	oopccd
1	He	24.875	24.888	24.423	25.77	24.319	24.326	24.59		1	He	24.97	24.967	24.838	26.031	24.237	24.526	24.59		1	He	24.976	24.97	24.917	26.083	24.13	24.561	24.59
2	Be	8.409	8.335	9.174	9.537	8.838	9.29	9.32		2	Be	8.415	8.327	9.054	9.55	8.669	9.261	9.32		2	Be	8.415	8.335	8.98	9.541	8.587	9.246	9.32
3	Ne	22.643	22.671	22.291	23.219	21.68	19.248	21.56		3	Ne	23.005	23.031	23.456	23.722	19.024	19.325	21.56		3	Ne	23.101	23.13	23.545	23.865	18.964	19.364	21.56
4	Mg	6.885	6.831	7.426	7.729	7.425	7.509	7.65		4	Mg	6.886	6.829	7.34	7.751	7.039	7.502	7.65		4	Mg	6.886	6.829	7.249	7.751	6.943	7.495	7.65
5	Ar	16.001	15.96	15.908	16.359	14.353	14.396	15.76		5	Ar	16.058	15.999	16.477	16.518	14.161	14.287	15.76		5	Ar	16.078	16.016	16.445	16.562	14.046	14.274	15.76
6	Ca	5.32	5.281	5.799	6.043	5.574	5.864	6.11		6	Ca	5.321	5.276	5.799	6.043	5.506	5.858	6.11		6	Ca	5.122	5.275	5.711	6.05	5.376	5.86	6.11
7	Zn	7.955	7.921	8.454	8.838	8.074	8.488	9.39		7	Zn	7.955	7.915	8.439	8.833	8.053	8.483	9.39		7	Zn	7.959	7.92	8.388	8.84	7.994	8.48	9.39
8	Kr	14.168	14.148	14.462	14.49	12.474	12.954	14		8	Kr	14.254	14.217	14.57	14.653	12.652	12.812	14		8	Kr	14.263	14.221	14.535	14.683	12.563	12.795	14
atoms: IP(1e-2)-Difference wrt exp
		DZ								TZ								QZ
no	IP	Koopman		Extended Koopmans		IP-reference(2h)		EXP	no	Koopman		Extended Koopmans		IP-reference(2h)		EXP	no	Koopman		Extended Koopmans		IP-reference(2h)		EXP
		HF	oopccd	HF	oopccd	HF	oopccd			HF	oopccd	HF	oopccd	HF	oopccd			HF	oopccd	HF	oopccd	HF	oopccd
1	He	0.285	0.298	-0.167	1.18	-0.271	-0.264	0	1	0.38	0.377	0.248	1.441	-0.353	-0.064	0	1	0.386	0.38	0.327	1.493	-0.46	-0.029	0
2	Be	-0.911	-0.985	-0.146	0.217	-0.482	-0.03	0	2	-0.905	-0.993	-0.266	0.23	-0.651	-0.059	0	2	-0.905	-0.985	-0.34	0.221	-0.733	-0.074	0
3	Ne	1.083	1.111	0.731	1.659	0.12	-2.312	0	3	1.445	1.471	1.896	2.162	-2.536	-2.235	0	3	1.541	1.57	1.985	2.305	-2.596	-2.196	0
4	Mg	-0.765	-0.819	-0.224	0.079	-0.225	-0.141	0	4	-0.764	-0.821	-0.31	0.101	-0.611	-0.148	0	4	-0.764	-0.821	-0.401	0.101	-0.707	-0.155	0
5	Ar	0.241	0.2	0.148	0.599	-1.407	-1.364	0	5	0.298	0.239	0.717	0.758	-1.599	-1.473	0	5	0.318	0.256	0.685	0.802	-1.714	-1.486	0
6	Ca	-0.79	-0.829	-0.311	-0.067	-0.536	-0.246	0	6	-0.789	-0.834	-0.311	-0.067	-0.604	-0.252	0	6	-0.988	-0.835	-0.399	-0.06	-0.734	-0.25	0
7	Zn	-1.435	-1.469	-0.936	-0.552	-1.316	-0.902	0	7	-1.435	-1.475	-0.951	-0.557	-1.337	-0.907	0	7	-1.431	-1.47	-1.002	-0.55	-1.396	-0.91	0
8	Kr	0.168	0.148	0.462	0.49	-1.526	-1.046	0	8	0.254	0.217	0.57	0.653	-1.348	-1.188	0	8	0.263	0.221	0.535	0.683	-1.437	-1.205	0
a	ME	-0.266	-0.293	-0.055	0.451	-0.705	-0.788	0	a	-0.19	-0.227	0.199	0.59	-1.13	-0.791	0	a	-0.198	-0.211	0.174	0.624	-1.222	-0.788	0
b	MAE	0.71	0.732	0.391	0.605	0.735	0.788	0	b	0.784	0.803	0.659	0.746	1.13	0.791	0	b	0.825	0.817	0.709	0.777	1.222	0.788	0
c	SD	0.835	0.861	0.51	0.705	0.623	0.783	0	c	0.94	0.966	0.874	0.874	0.724	0.801	0	c	0.986	0.991	0.926	0.918	0.71	0.796	0
d	SD-pop	0.781	0.805	0.477	0.66	0.583	0.733	0	d	0.879	0.903	0.817	0.817	0.677	0.749	0	d	0.923	0.927	0.866	0.859	0.664	0.745	0
e	RMSE	0.825	0.857	0.48	0.799	0.915	1.076		e	0.899	0.931	0.841	1.008	1.317	1.089		e	0.943	0.95	0.883	1.062	1.391	1.084
f	MPE	7.112	7.397	3.483	3.766	6.548	5.465		f	7.481	7.771	5.068	4.522	9.009	5.601		f	7.965	7.832	5.599	4.658	9.88	5.618

## Sheet: atoms-IP(1e-3)
atoms: IP(1e-3)-DZ										atoms: IP(1e-3)-TZ										atoms: IP(1e-3)-QZ
no	IP	Koopman		Extended Koopmans		IP-reference(2h)		EXP		no	IP	Koopman		Extended Koopmans		IP-reference(2h)		EXP		no	IP	Koopman		Extended Koopmans		IP-reference(2h)		EXP
		HF	oopccd	HF	oopccd	HF	oopccd					HF	oopccd	HF	oopccd	HF	oopccd					HF	oopccd	HF	oopccd	HF	oopccd
1	He	24.875	24.888	24.423	24.326	24.319	24.326	24.59		1	He	24.97	24.967	24.838	24.663	24.237	24.526	24.59		1	He	24.976	24.97	24.917	24.69	24.13	24.561	24.59
2	Be	8.409	8.335	8.948	9.294	8.838	9.29	9.32		2	Be	8.415	8.327	2.155	9.313	8.669	9.261	9.32		2	Be	8.415	8.335	8.98	9.541	8.587	9.246	9.32
3	Ne	22.643	22.671	22.291	22.198	21.68	19.248	21.56		3	Ne	23.005	23.031	22.855	22.72	19.024	19.325	21.56		3	Ne	23.101	23.13	22.993	22.854	18.964	19.364	21.56
4	Mg	6.885	6.831	2.773	7.524	7.425	7.509	7.65		4	Mg	6.886	6.829	1.425	7.539	7.039	7.502	7.65		4	Mg	6.886	6.829	7.249	7.542	6.943	7.495	7.65
5	Ar	16.001	15.96	15.908	15.981	14.353	14.396	15.76		5	Ar	16.058	15.999	16.477	16.156	14.161	14.287	15.76		5	Ar	16.078	16.016	16.445	16.203	14.046	14.274	15.76
6	Ca	5.32	5.281	2.146	5.892	5.574	5.864	6.11		6	Ca	5.321	5.276	2.146	5.892	5.506	5.858	6.11		6	Ca	5.122	5.275	5.711	5.898	5.376	5.86	6.11
7	Zn	7.955	7.921	8.454	8.625	8.074	8.488	9.39		7	Zn	7.955	7.915	8.439	8.624	8.053	8.483	9.39		7	Zn	7.959	7.92	8.388	8.633	7.994	8.48	9.39
8	Kr	14.168	14.148	14.462	14.223	12.474	12.954	14		8	Kr	14.254	14.217	14.57	14.375	12.652	12.812	14		8	Kr	14.263	14.221	14.535	14.405	12.563	12.795	14
atoms: IP(1e-3)-Difference wrt exp
		DZ								TZ								QZ
no	IP	Koopman		Extended Koopmans		IP-reference(2h)		EXP	no	Koopman		Extended Koopmans		IP-reference(2h)		EXP	no	Koopman		Extended Koopmans		IP-reference(2h)		EXP
		HF	oopccd	HF	oopccd	HF	oopccd			HF	oopccd	HF	oopccd	HF	oopccd			HF	oopccd	HF	oopccd	HF	oopccd
1	He	0.285	0.298	-0.167	-0.264	-0.271	-0.264	0	1	0.38	0.377	0.248	0.073	-0.353	-0.064	0	1	0.386	0.38	0.327	0.1	-0.46	-0.029	0
2	Be	-0.911	-0.985	-0.372	-0.026	-0.482	-0.03	0	2	-0.905	-0.993	-7.165	-0.007	-0.651	-0.059	0	2	-0.905	-0.985	-0.34	0.221	-0.733	-0.074	0
3	Ne	1.083	1.111	0.731	0.638	0.12	-2.312	0	3	1.445	1.471	1.295	1.16	-2.536	-2.235	0	3	1.541	1.57	1.433	1.294	-2.596	-2.196	0
4	Mg	-0.765	-0.819	-4.877	-0.126	-0.225	-0.141	0	4	-0.764	-0.821	-6.225	-0.111	-0.611	-0.148	0	4	-0.764	-0.821	-0.401	-0.108	-0.707	-0.155	0
5	Ar	0.241	0.2	0.148	0.221	-1.407	-1.364	0	5	0.298	0.239	0.717	0.396	-1.599	-1.473	0	5	0.318	0.256	0.685	0.443	-1.714	-1.486	0
6	Ca	-0.79	-0.829	-3.964	-0.218	-0.536	-0.246	0	6	-0.789	-0.834	-3.964	-0.218	-0.604	-0.252	0	6	-0.988	-0.835	-0.399	-0.212	-0.734	-0.25	0
7	Zn	-1.435	-1.469	-0.936	-0.765	-1.316	-0.902	0	7	-1.435	-1.475	-0.951	-0.766	-1.337	-0.907	0	7	-1.431	-1.47	-1.002	-0.757	-1.396	-0.91	0
8	Kr	0.168	0.148	0.462	0.223	-1.526	-1.046	0	8	0.254	0.217	0.57	0.375	-1.348	-1.188	0	8	0.263	0.221	0.535	0.405	-1.437	-1.205	0
a	ME	-0.266	-0.293	-1.122	-0.04	-0.705	-0.788	0	a	-0.19	-0.227	-1.934	0.113	-1.13	-0.791	0	a	-0.198	-0.211	0.105	0.173	-1.222	-0.788	0
b	MAE	0.71	0.732	1.457	0.31	0.735	0.788	0	b	0.784	0.803	2.642	0.388	1.13	0.791	0	b	0.825	0.817	0.64	0.443	1.222	0.788	0
c	SD	0.835	0.861	2.113	0.416	0.623	0.783	0	c	0.94	0.966	3.367	0.56	0.724	0.801	0	c	0.986	0.991	0.781	0.596	0.71	0.796	0
d	SD-pop	0.781	0.805	1.976	0.389	0.583	0.733	0	d	0.879	0.903	3.149	0.524	0.677	0.749	0	d	0.923	0.927	0.73	0.557	0.664	0.745	0
e	RMSE	0.825	0.857	2.272	0.391	0.915	1.076		e	0.899	0.931	3.696	0.536	1.317	1.089		e	0.943	0.95	0.738	0.583	1.391	1.084
f	MPE	7.112	7.397	18.862	2.584	6.548	5.465		f	7.481	7.771	31.111	3.015	9.009	5.601		f	7.965	7.832	5.279	3.428	9.88	5.618

## Sheet: atoms-IP(5e-4)
atoms: IP(5e-4)-DZ										atoms: IP(5e-4)-TZ										atoms: IP(5e-4)-QZ
no	IP	Koopman		Extended Koopmans		IP-reference(2h)		EXP		no	IP	Koopman		Extended Koopmans		IP-reference(2h)		EXP		no	IP	Koopman		Extended Koopmans		IP-reference(2h)		EXP
		HF	oopccd	HF	oopccd	HF	oopccd					HF	oopccd	HF	oopccd	HF	oopccd					HF	oopccd	HF	oopccd	HF	oopccd
1	He	24.875	24.888	24.423	24.326	24.319	24.326	24.59		1	He	24.97	24.967	24.838	24.663	24.237	24.526	24.59		1	He	24.976	24.97	-7.391	24.69	24.13	24.561	24.59
2	Be	8.409	8.335	3.642	9.294	8.838	9.29	9.32		2	Be	8.415	8.327	2.155	9.313	8.669	9.261	9.32		2	Be	8.415	8.335	8.98	9.516	8.587	9.246	9.32
3	Ne	22.643	22.671	22.291	22.198	21.68	19.248	21.56		3	Ne	23.005	23.031	22.855	22.72	19.024	19.325	21.56		3	Ne	23.101	23.13	22.993	22.854	18.964	19.364	21.56
4	Mg	6.885	6.831	2.773	7.524	7.425	7.509	7.65		4	Mg	6.886	6.829	1.425	7.539	7.039	7.502	7.65		4	Mg	6.886	6.829	7.249	7.542	6.943	7.495	7.65
5	Ar	16.001	15.96	15.934	15.981	14.353	14.396	15.76		5	Ar	16.058	15.999	16.123	16.156	14.161	14.287	15.76		5	Ar	16.078	16.016	16.445	16.203	14.046	14.274	15.76
6	Ca	5.32	5.281	2.146	5.892	5.574	5.864	6.11		6	Ca	5.321	5.276	2.146	5.892	5.506	5.858	6.11		6	Ca	5.122	5.275	5.711	5.898	5.376	5.86	6.11
7	Zn	7.955	7.921	1.928	8.625	8.074	8.488	9.39		7	Zn	7.955	7.915	8.439	8.624	8.053	8.483	9.39		7	Zn	7.959	7.92	8.388	8.633	7.994	8.48	9.39
8	Kr	14.168	14.148	14.168	14.223	12.474	12.954	14		8	Kr	14.254	14.217	14.358	14.375	12.652	12.812	14		8	Kr	14.263	14.221	14.535	14.405	12.563	12.795	14
atoms: IP(5e-4)-Difference wrt exp
		DZ								TZ								QZ
no	IP	Koopman		Extended Koopmans		IP-reference(2h)		EXP	no	Koopman		Extended Koopmans		IP-reference(2h)		EXP	no	Koopman		Extended Koopmans		IP-reference(2h)		EXP
		HF	oopccd	HF	oopccd	HF	oopccd			HF	oopccd	HF	oopccd	HF	oopccd			HF	oopccd	HF	oopccd	HF	oopccd
1	He	0.285	0.298	-0.167	-0.264	-0.271	-0.264	0	1	0.38	0.377	0.248	0.073	-0.353	-0.064	0	1	0.386	0.38	-31.981	0.1	-0.46	-0.029	0
2	Be	-0.911	-0.985	-5.678	-0.026	-0.482	-0.03	0	2	-0.905	-0.993	-7.165	-0.007	-0.651	-0.059	0	2	-0.905	-0.985	-0.34	0.196	-0.733	-0.074	0
3	Ne	1.083	1.111	0.731	0.638	0.12	-2.312	0	3	1.445	1.471	1.295	1.16	-2.536	-2.235	0	3	1.541	1.57	1.433	1.294	-2.596	-2.196	0
4	Mg	-0.765	-0.819	-4.877	-0.126	-0.225	-0.141	0	4	-0.764	-0.821	-6.225	-0.111	-0.611	-0.148	0	4	-0.764	-0.821	-0.401	-0.108	-0.707	-0.155	0
5	Ar	0.241	0.2	0.174	0.221	-1.407	-1.364	0	5	0.298	0.239	0.363	0.396	-1.599	-1.473	0	5	0.318	0.256	0.685	0.443	-1.714	-1.486	0
6	Ca	-0.79	-0.829	-3.964	-0.218	-0.536	-0.246	0	6	-0.789	-0.834	-3.964	-0.218	-0.604	-0.252	0	6	-0.988	-0.835	-0.399	-0.212	-0.734	-0.25	0
7	Zn	-1.435	-1.469	-7.462	-0.765	-1.316	-0.902	0	7	-1.435	-1.475	-0.951	-0.766	-1.337	-0.907	0	7	-1.431	-1.47	-1.002	-0.757	-1.396	-0.91	0
8	Kr	0.168	0.148	0.168	0.223	-1.526	-1.046	0	8	0.254	0.217	0.358	0.375	-1.348	-1.188	0	8	0.263	0.221	0.535	0.405	-1.437	-1.205	0
a	ME	-0.266	-0.293	-2.634	-0.04	-0.705	-0.788	0	a	-0.19	-0.227	-2.005	0.113	-1.13	-0.791	0	a	-0.198	-0.211	-3.934	0.17	-1.222	-0.788	0
b	MAE	0.71	0.732	2.903	0.31	0.735	0.788	0	b	0.784	0.803	2.571	0.388	1.13	0.791	0	b	0.825	0.817	4.597	0.439	1.222	0.788	0
c	SD	0.835	0.861	3.219	0.416	0.623	0.783	0	c	0.94	0.966	3.307	0.56	0.724	0.801	0	c	0.986	0.991	11.359	0.595	0.71	0.796	0
d	SD-pop	0.781	0.805	3.011	0.389	0.583	0.733	0	d	0.879	0.903	3.093	0.524	0.677	0.749	0	d	0.923	0.927	10.626	0.557	0.664	0.745	0
e	RMSE	0.825	0.857	4.001	0.391	0.915	1.076		e	0.899	0.931	3.686	0.536	1.317	1.089		e	0.943	0.95	11.33	0.582	1.391	1.084
f	MPE	7.112	7.397	34.424	2.584	6.548	5.465		f	7.481	7.771	30.641	3.015	9.009	5.601		f	7.965	7.832	21.37	3.395	9.88	5.618

## Sheet: atoms-IP(5e-5)
atoms: IP(5e-5)-DZ										atoms: IP(5e-5)-TZ										atoms: IP(5e-5)-QZ
no	IP	Koopman		Extended Koopmans		IP-reference(2h)		EXP		no	IP	Koopman		Extended Koopmans		IP-reference(2h)		EXP		no	IP	Koopman		Extended Koopmans		IP-reference(2h)		EXP
		HF	oopccd	HF	oopccd	HF	oopccd					HF	oopccd	HF	oopccd	HF	oopccd					HF	oopccd	HF	oopccd	HF	oopccd
1	He	24.875	24.888	24.423	24.326	24.319	24.326	24.59		1	He	24.97	24.967	-3.402	24.526	24.237	24.526	24.59		1	He	24.976	24.97	-7.391	24.586	24.13	24.561	24.59
2	Be	8.409	8.335	3.642	9.294	8.838	9.29	9.32		2	Be	8.415	8.327	2.155	9.231	8.669	9.261	9.32		2	Be	8.415	8.335	-1.699	9.416	8.587	9.246	9.32
3	Ne	22.643	22.671	22.291	22.198	21.68	19.248	21.56		3	Ne	23.005	23.031	4.198	22.613	19.024	19.325	21.56		3	Ne	23.101	23.13	-5.611	22.75	18.964	19.364	21.56
4	Mg	6.885	6.831	2.773	7.524	7.425	7.509	7.65		4	Mg	6.886	6.829	0.438	7.481	7.039	7.502	7.65		4	Mg	6.886	6.829	-1.689	7.467	6.943	7.495	7.65
5	Ar	16.001	15.96	15.934	15.981	14.353	14.396	15.76		5	Ar	16.058	15.999	7.779	16.079	14.161	14.287	15.76		5	Ar	16.078	16.016	-0.236	16.125	14.046	14.274	15.76
6	Ca	5.32	5.281	2.146	5.892	5.574	5.864	6.11		6	Ca	5.321	5.276	2.146	5.892	5.506	5.858	6.11		6	Ca	5.122	5.275	-6.222	5.859	5.376	5.86	6.11
7	Zn	7.955	7.921	0.456	8.595	8.074	8.488	9.39		7	Zn	7.955	7.915	-4.559	8.603	8.053	8.483	9.39		7	Zn	7.959	7.92	-4.71	8.631	7.994	8.48	9.39
8	Kr	14.168	14.148	14.168	14.223	12.474	12.954	14		8	Kr	14.254	14.217	9.567	14.321	12.652	12.812	14		8	Kr	14.263	14.221	-1.02	14.403	12.563	12.795	14
atoms: IP(5e-5)-Difference wrt exp
		DZ								TZ								QZ
no	IP	Koopman		Extended Koopmans		IP-reference(2h)		EXP	no	Koopman		Extended Koopmans		IP-reference(2h)		EXP	no	Koopman		Extended Koopmans		IP-reference(2h)		EXP
		HF	oopccd	HF	oopccd	HF	oopccd			HF	oopccd	HF	oopccd	HF	oopccd			HF	oopccd	HF	oopccd	HF	oopccd
1	He	0.285	0.298	-0.167	-0.264	-0.271	-0.264	0	1	0.38	0.377	-27.992	-0.064	-0.353	-0.064	0	1	0.386	0.38	-31.981	-0.004	-0.46	-0.029	0
2	Be	-0.911	-0.985	-5.678	-0.026	-0.482	-0.03	0	2	-0.905	-0.993	-7.165	-0.089	-0.651	-0.059	0	2	-0.905	-0.985	-11.019	0.096	-0.733	-0.074	0
3	Ne	1.083	1.111	0.731	0.638	0.12	-2.312	0	3	1.445	1.471	-17.362	1.053	-2.536	-2.235	0	3	1.541	1.57	-27.171	1.19	-2.596	-2.196	0
4	Mg	-0.765	-0.819	-4.877	-0.126	-0.225	-0.141	0	4	-0.764	-0.821	-7.212	-0.169	-0.611	-0.148	0	4	-0.764	-0.821	-9.339	-0.183	-0.707	-0.155	0
5	Ar	0.241	0.2	0.174	0.221	-1.407	-1.364	0	5	0.298	0.239	-7.981	0.319	-1.599	-1.473	0	5	0.318	0.256	-15.996	0.365	-1.714	-1.486	0
6	Ca	-0.79	-0.829	-3.964	-0.218	-0.536	-0.246	0	6	-0.789	-0.834	-3.964	-0.218	-0.604	-0.252	0	6	-0.988	-0.835	-12.332	-0.251	-0.734	-0.25	0
7	Zn	-1.435	-1.469	-8.934	-0.795	-1.316	-0.902	0	7	-1.435	-1.475	-13.949	-0.787	-1.337	-0.907	0	7	-1.431	-1.47	-14.1	-0.759	-1.396	-0.91	0
8	Kr	0.168	0.148	0.168	0.223	-1.526	-1.046	0	8	0.254	0.217	-4.433	0.321	-1.348	-1.188	0	8	0.263	0.221	-15.02	0.403	-1.437	-1.205	0
a	ME	-0.266	-0.293	-2.818	-0.043	-0.705	-0.788	0	a	-0.19	-0.227	-11.257	0.046	-1.13	-0.791	0	a	-0.198	-0.211	-17.12	0.107	-1.222	-0.788	0
b	MAE	0.71	0.732	3.087	0.314	0.735	0.788	0	b	0.784	0.803	11.257	0.378	1.13	0.791	0	b	0.825	0.817	17.12	0.406	1.222	0.788	0
c	SD	0.835	0.861	3.558	0.424	0.623	0.783	0	c	0.94	0.966	8.178	0.535	0.724	0.801	0	c	0.986	0.991	8.083	0.573	0.71	0.796	0
d	SD-pop	0.781	0.805	3.328	0.396	0.583	0.733	0	d	0.879	0.903	7.65	0.501	0.677	0.749	0	d	0.923	0.927	7.561	0.536	0.664	0.745	0
e	RMSE	0.825	0.857	4.361	0.399	0.915	1.076		e	0.899	0.931	13.611	0.503	1.317	1.089		e	0.943	0.95	18.715	0.547	1.391	1.084
f	MPE	7.112	7.397	36.384	2.624	6.548	5.465		f	7.481	7.771	82.656	3.072	9.009	5.601		f	7.965	7.832	132.146	3.293	9.88	5.618

## Sheet: small molecules-IP
small molecules: IP
no	Molecule	Orbital	Exp.	kTHF_DZ	kTHF_TZ	kTHF_aug-DZ	kTHF_aug-TZ	kTpCCD_DZ	kTpCCD_TZ	kTpCCD_aug-DZ	kTpCCD_aug-TZ	EKTHF_aug-DZ	EKTHF_aug-TZ	EKTpCCD_DZ	EKTpCCD_TZ	EKTpCCD_aug-DZ	EKTpCCD_aug-TZ
1	CO	σ	14.01	14.96	15.09	15.12	15.13	16	15.97	16.01	15.99	15.4	15.4	14.41	14.57	14.56	14.62
2	CO	π	16.85	17.16	17.28	17.34	17.32	17.23	17.33	17.43	17.39	17.55	17.65	16.94	16.93	17.14	16.95
3	CO	σ	19.78	21.81	21.85	21.97	21.88	25.78	25.76	25.71	25.76	22.23	22.15	21.76	21.64	21.85	21.6
4	N2	σg	15.6	16.37	16.47	16.56	16.54	16.26	16.39	16.48	16.47	17.04	16.98	16.37	16.57	16.88	16.65
5	N2	πu	16.68	17	17.17	17.23	17.23	21.04	20.8	21.24	20.81	17.56	17.57	17	17.12	17.24	17.17
6	N2	σu	18.78	21.21	21.3	21.4	21.36	25.81	20.8	25.67	20.83	21.69	21.64	21.21	20.66	21.23	20.6
7	HF	π	16.19	17.11	17.5	17.71	17.7	17.19	17.57	17.83	17.78	18.12	18.07	16.74	17.08	17.33	17.29
8	HF	σ	19.9	20.32	20.68	20.98	20.91	25.16	27.27	27.2	28.3	21.31	21.23	20.54	20.9	21.25	21.23
9	F2	πg	15.87	18	18.05	18.19	18.13	17.9	19.98	20.17	20.08	18.5	18.46	17.66	17.28	17.39	17.37
10	F2	πu	18.8	20.31	20.47	20.67	20.55	20.93	19.98	20.17	20.08	21.52	21.26	21.41	21.6	21.7	21.69
11	F2	σg	21.1	21.99	22.05	22.19	22.13	21.88	21.28	21.55	21.42	22.47	22.43	22.19	22.4	22.69	22.52
12	H2O	b1	12.78	13.43	13.73	13.86	13.89	13.49	13.78	13.95	13.95	14.23	14.13	13.12	13.36	13.4	13.44
13	H2O	a1	14.83	15.46	15.76	15.98	15.96	22.98	23.02	24.08	22.9	16.27	16.18	15.35	15.64	15.99	15.85
14	H2O	b2	18.72	18.93	19.21	19.47	19.43	22.99	24.33	24.08	24.74	19.74	19.65	19.17	19.39	19.77	19.64
15	C2H4	b3u	10.68	10.18	10.24	10.25	10.27	10.18	10.26	10.31	10.28	10.58	10.56	10.79	10.79	10.79	10.76
16	C2H4	b3g	12.8	13.7	13.78	13.79	13.81	15.5	18.38	18.36	18.41	13.96	13.96	13.73	13.86	13.81	13.89
17	C2H4	ag	14.8	15.85	15.95	15.98	15.99	15.5	18.38	18.36	18.41	16.17	16.17	15.7	15.83	15.51	15.92
18	C2H4	b2u	16	17.4	17.48	17.52	17.52	21.17	18.38	18.36	18.41	17.68	17.67	17.38	15.95	15.89	15.93
19	C2H4	b1u	19.1	21.47	21.52	21.58	21.57	21.17	18.38	18.36	18.41	21.72	21.7	18.35	17.49	17.49	17.52
20	C2H4	ag	23.6	28.08	28.1	28.2	28.15	22.88	22.99	23.45	23.05	28.34	28.29	20.88	21.34	18.8	21.35
small molecules: IP-Difference wrt exp
no	IP	EXP.	KT								EKT
			HF	HF	HF	HF	oopccd	oopccd	oopccd	oopccd	HF	HF	oopccd	oopccd	oopccd	oopccd
			DZ	TZ	aug-DZ	aug-TZ	DZ	TZ	aug-DZ	aug-TZ	aug-DZ	aug-TZ	DZ	TZ	aug-DZ	aug-TZ
1	CO	14.01	0.95	1.08	1.11	1.12	1.99	1.96	2	1.98	1.39	1.39	0.4	0.56	0.55	0.61
2	CO	16.85	0.31	0.43	0.49	0.47	0.38	0.48	0.58	0.54	0.7	0.8	0.09	0.08	0.29	0.1
3	CO	19.78	2.03	2.07	2.19	2.1	6	5.98	5.93	5.98	2.45	2.37	1.98	1.86	2.07	1.82
4	N2	15.6	0.77	0.87	0.96	0.94	0.66	0.79	0.88	0.87	1.44	1.38	0.77	0.97	1.28	1.05
5	N2	16.68	0.32	0.49	0.55	0.55	4.36	4.12	4.56	4.13	0.88	0.89	0.32	0.44	0.56	0.49
6	N2	18.78	2.43	2.52	2.62	2.58	7.03	2.02	6.89	2.05	2.91	2.86	2.43	1.88	2.45	1.82
7	HF	16.19	0.92	1.31	1.52	1.51	1	1.38	1.64	1.59	1.93	1.88	0.55	0.89	1.14	1.1
8	HF	19.9	0.42	0.78	1.08	1.01	5.26	7.37	7.3	8.4	1.41	1.33	0.64	1	1.35	1.33
9	F2	15.87	2.13	2.18	2.32	2.26	2.03	4.11	4.3	4.21	2.63	2.59	1.79	1.41	1.52	1.5
10	F2	18.8	1.51	1.67	1.87	1.75	2.13	1.18	1.37	1.28	2.72	2.46	2.61	2.8	2.9	2.89
11	F2	21.1	0.89	0.95	1.09	1.03	0.78	0.18	0.45	0.32	1.37	1.33	1.09	1.3	1.59	1.42
12	H2O	12.78	0.65	0.95	1.08	1.11	0.71	1	1.17	1.17	1.45	1.35	0.34	0.58	0.62	0.66
13	H2O	14.83	0.63	0.93	1.15	1.13	8.15	8.19	9.25	8.07	1.44	1.35	0.52	0.81	1.16	1.02
14	H2O	18.72	0.21	0.49	0.75	0.71	4.27	5.61	5.36	6.02	1.02	0.93	0.45	0.67	1.05	0.92
15	C2H4	10.68	-0.5	-0.44	-0.43	-0.41	-0.5	-0.42	-0.37	-0.4	-0.1	-0.12	0.11	0.11	0.11	0.08
16	C2H4	12.8	0.9	0.98	0.99	1.01	2.7	5.58	5.56	5.61	1.16	1.16	0.93	1.06	1.01	1.09
17	C2H4	14.8	1.05	1.15	1.18	1.19	0.7	3.58	3.56	3.61	1.37	1.37	0.9	1.03	0.71	1.12
18	C2H4	16	1.4	1.48	1.52	1.52	5.17	2.38	2.36	2.41	1.68	1.67	1.38	-0.05	-0.11	-0.07
19	C2H4	19.1	2.37	2.42	2.48	2.47	2.07	-0.72	-0.74	-0.69	2.62	2.6	-0.75	-1.61	-1.61	-1.58
20	C2H4	23.6	4.48	4.5	4.6	4.55	-0.72	-0.61	-0.15	-0.55	4.74	4.69	-2.72	-2.26	-4.8	-2.25
a	ME		1.1935	1.3405	1.456	1.43	2.7085	2.708	3.095	2.83	1.7605	1.714	0.6915	0.6765	0.692	0.756
b	MAE		1.2435	1.3845	1.499	1.471	2.8305	2.883	3.221	2.994	1.7705	1.726	1.0385	1.0685	1.344	1.146
c	SD		1.08909	1.0411	1.04458	1.02834	2.56399	2.71076	2.89314	2.79425	1.03268	1.01133	1.15126	1.12263	1.61298	1.14366
d	SD-pop		1.06151	1.01474	1.01813	1.0023	2.49907	2.64213	2.81988	2.7235	1.00653	0.98572	1.12211	1.09421	1.57214	1.1147
e	RMSE		1.59726	1.68126	1.77666	1.74628	3.68528	3.7834	4.18698	3.92764	2.02792	1.97723	1.31806	1.28645	1.7177	1.34689
f	MPE		7.07733	7.93242	8.58865	8.44369	16.7525	17.6071	19.5535	18.2204	10.1533	9.90331	5.85793	6.06859	7.42702	6.52864

## Sheet: acceptors-IP-dz
acceptors: IP-dz-Table 1
no	IP	Koopman		Extended Koopmans		IP-reference(1h)		IP-reference(2h)		fpCCD	CCSD(T)	EXP	THEO
		HF	oopccd	HF	oopccd	HF	oopccd	HF	oopccd
		dz	dz	dz	dz	dz	dz	dz	dz
1	acridine	7.587	10.627	7.75	7.88	7.762	8.43	4.993	5.652			7.8	8.04
2	anthracene	6.957	10.479	7.14	7.36	7.154	7.749	4.532	5.103			7.44	7.52
3	azulene	7.01	10.102	7.29	7.18	7.294	7.69	4.654	5.032			7.42	7.55
4	benzonitrile	9.668	11.315	0.8	9.48	9.946	10.229	7.297	7.623			9.73	9.93
5	benzoquinone	11.147	11.997	11.34	9.39	11.393	11.926	7.298	9.072			10	10.27
6	dichlone	10.063	11.513	10.22	9.9	10.233	10.558	7.232	7.809			9.5	9.99
7	fumaronitrile	11.19	12.973	-5.28	11.42	11.505	12.042	8.995	9.629			11.3	11.48
8	maleic_anhydride	12.117	12.793	-5.71	11.9	12.455	12.893	8.217	8.933			11.07	11.33
9	mDCNB	10.271	12.017	-5.54	10.03	10.513	10.805	7.751	8.12			10.2	10.45
10	naphthalenedione	9.739	11.214	9.97	9.6	9.971	10.244	6.843	7.568			9.5	9.88
11	NDCA	8.922	11.526	9.09	9.1	9.109	9.626	6.285	6.852			8.92	9.14
12	nitrobenzene	10.024	11.402	10.31	9.77	10.342	10.461	7.714	7.97			9.94	10.19
13	nitrobenzonitrile	10.674	12.055	-6.07	10.16	10.877	11.102	7.999	8.332			10.59	10.62
14	phenazine	8.071	10.843	8.22	8.38	8.24	8.946	5.43	6.121			8.44	8.47
15	phthalic_anhydride	10.436	11.778	10.72	10.2	10.722	10.914	7.722	8.249			10.1	10.55
16	phthalimide	10.051	11.423	10.28	9.81	10.282	10.532	7.083	7.814			9.9	10.08
17	TCNE	11.896	14.735	3.24	12.01	12.167	12.704	9.39	10.036			11.79	11.99
18	tetrachlorobenzoquinone	10.671	13.421	5.25	10.82	10.795	11.349	7.925	8.58			9.74	10.25
19	tetrachloroisobenzofuranedione	10.431	13.892	10.58	10.3	10.619	10.87	7.596	7.926			10.8	10.05
20	tetraflourobenzenedicarbonitrile	11.099	13.626	9.11	10.83	11.429	11.532	8.141	8.391			10.65	10.76
21	tetraflourobenzoquinone	11.61	13.552	11.8	9.89	11.836	12.322	8.661	9.287			10.7	11.14
22	bodipy	7.694	10.382	8	6.85	7.968	7.936	5.293	5.309				8.07
23	dinitrobenzonitrile	11.306	12.892	-6.54	10.86	11.49	11.676	8.581	8.965				11.15
24	TCNQ	9.441	12.642	5.71	9.5	9.699	10.193	6.802	7.386				9.57
acceptors: IP-dz-Difference wrt exp																acceptors: IP-dz-Difference wrt THEO
no	IP	Koopman		Extended Koopmans		IP-reference(1h)		IP-reference(2h)		fpCCD	CCSD(T)	EXP	THEO			no	IP	Koopman		Extended Koopmans		IP-reference(1h)		IP-reference(2h)		fpCCD	CCSD(T)	EXP	THEO
		HF	oopccd	HF	oopccd	HF	oopccd	HF	oopccd									HF	oopccd	HF	oopccd	HF	oopccd	HF	oopccd
		dz	dz	dz	dz	dz	dz	dz	dz									dz	dz	dz	dz	dz	dz	dz	dz
1	acridine	-0.213	2.827	-0.05	0.08	-0.038	0.63	-2.807	-2.148			0	0.24			1	acridine	-0.453	2.587	-0.29	-0.16	-0.278	0.39	-3.047	-2.388			-0.24	0
2	anthracene	-0.483	3.039	-0.3	-0.08	-0.286	0.309	-2.908	-2.337			0	0.08			2	anthracene	-0.563	2.959	-0.38	-0.16	-0.366	0.229	-2.988	-2.417			-0.08	0
3	azulene	-0.41	2.682	-0.13	-0.24	-0.126	0.27	-2.766	-2.388			0	0.13			3	azulene	-0.54	2.552	-0.26	-0.37	-0.256	0.14	-2.896	-2.518			-0.13	0
4	benzonitrile	-0.062	1.585	-8.93	-0.25	0.216	0.499	-2.433	-2.107			0	0.2			4	benzonitrile	-0.262	1.385	-9.13	-0.45	0.016	0.299	-2.633	-2.307			-0.2	0
5	benzoquinone	1.147	1.997	1.34	-0.61	1.393	1.926	-2.702	-0.928			0	0.27			5	benzoquinone	0.877	1.727	1.07	-0.88	1.123	1.656	-2.972	-1.198			-0.27	0
6	dichlone	0.563	2.013	0.72	0.4	0.733	1.058	-2.268	-1.691			0	0.49			6	dichlone	0.073	1.523	0.23	-0.09	0.243	0.568	-2.758	-2.181			-0.49	0
7	fumaronitrile	-0.11	1.673	-16.58	0.12	0.205	0.742	-2.305	-1.671			0	0.18			7	fumaronitrile	-0.29	1.493	-16.76	-0.06	0.025	0.562	-2.485	-1.851			-0.18	0
8	maleic_anhydride	1.047	1.723	-16.78	0.83	1.385	1.823	-2.853	-2.137			0	0.26			8	maleic_anhydride	0.787	1.463	-17.04	0.57	1.125	1.563	-3.113	-2.397			-0.26	0
9	mDCNB	0.071	1.817	-15.74	-0.17	0.313	0.605	-2.449	-2.08			0	0.25			9	mDCNB	-0.179	1.567	-15.99	-0.42	0.063	0.355	-2.699	-2.33			-0.25	0
10	naphthalenedione	0.239	1.714	0.47	0.1	0.471	0.744	-2.657	-1.932			0	0.38			10	naphthalenedione	-0.141	1.334	0.09	-0.28	0.091	0.364	-3.037	-2.312			-0.38	0
11	NDCA	0.002	2.606	0.17	0.18	0.189	0.706	-2.635	-2.068			0	0.22			11	NDCA	-0.218	2.386	-0.05	-0.04	-0.031	0.486	-2.855	-2.288			-0.22	0
12	nitrobenzene	0.084	1.462	0.37	-0.17	0.402	0.521	-2.226	-1.97			0	0.25			12	nitrobenzene	-0.166	1.212	0.12	-0.42	0.152	0.271	-2.476	-2.22			-0.25	0
13	nitrobenzonitrile	0.084	1.465	-16.66	-0.43	0.287	0.512	-2.591	-2.258			0	0.03			13	nitrobenzonitrile	0.054	1.435	-16.69	-0.46	0.257	0.482	-2.621	-2.288			-0.03	0
14	phenazine	-0.369	2.403	-0.22	-0.06	-0.2	0.506	-3.01	-2.319			0	0.03			14	phenazine	-0.399	2.373	-0.25	-0.09	-0.23	0.476	-3.04	-2.349			-0.03	0
15	phthalic_anhydride	0.336	1.678	0.62	0.1	0.622	0.814	-2.378	-1.851			0	0.45			15	phthalic_anhydride	-0.114	1.228	0.17	-0.35	0.172	0.364	-2.828	-2.301			-0.45	0
16	phthalimide	0.151	1.523	0.38	-0.09	0.382	0.632	-2.817	-2.086			0	0.18			16	phthalimide	-0.029	1.343	0.2	-0.27	0.202	0.452	-2.997	-2.266			-0.18	0
17	TCNE	0.106	2.945	-8.55	0.22	0.377	0.914	-2.4	-1.754			0	0.2			17	TCNE	-0.094	2.745	-8.75	0.02	0.177	0.714	-2.6	-1.954			-0.2	0
18	tetrachlorobenzoquinone	0.931	3.681	-4.49	1.08	1.055	1.609	-1.815	-1.16			0	0.51			18	tetrachlorobenzoquinone	0.421	3.171	-5	0.57	0.545	1.099	-2.325	-1.67			-0.51	0
19	tetrachloroisobenzofuranedione	-0.369	3.092	-0.22	-0.5	-0.181	0.07	-3.204	-2.874			0	-0.75			19	tetrachloroisobenzofuranedione	0.381	3.842	0.53	0.25	0.569	0.82	-2.454	-2.124			0.75	0
20	tetraflourobenzenedicarbonitrile	0.449	2.976	-1.54	0.18	0.779	0.882	-2.509	-2.259			0	0.11			20	tetraflourobenzenedicarbonitrile	0.339	2.866	-1.65	0.07	0.669	0.772	-2.619	-2.369			-0.11	0
21	tetraflourobenzoquinone	0.91	2.852	1.1	-0.81	1.136	1.622	-2.039	-1.413			0	0.44			21	tetraflourobenzoquinone	0.47	2.412	0.66	-1.25	0.696	1.182	-2.479	-1.853			-0.44	0
22	bodipy															22	bodipy	-0.376	2.312	-0.07	-1.22	-0.102	-0.134	-2.777	-2.761			-8.07	0
23	dinitrobenzonitrile															23	dinitrobenzonitrile	0.156	1.742	-17.69	-0.29	0.34	0.526	-2.569	-2.185			-11.15	0
24	TCNQ															24	TCNQ	-0.129	3.072	-3.86	-0.07	0.129	0.623	-2.768	-2.184			-9.57	0
a	ME	0.195	2.274	-4.049	-0.006	0.434	0.828	-2.561	-1.973			0	0.198			a	ME	-0.016	2.114	-4.616	-0.244	0.222	0.594	-2.752	-2.196			-1.373	0
b	MAE	0.387	2.274	4.541	0.319	0.513	0.828	2.561	1.973			0	0.269			b	MAE	0.313	2.114	4.872	0.367	0.327	0.605	2.752	2.196			1.435	0
c	SD	0.489	0.676	6.773	0.437	0.499	0.511	0.332	0.436			0	0.259			c	SD	0.408	0.768	6.771	0.415	0.418	0.42	0.24	0.31			0.259	0
d	SD-pop	0.477	0.66	6.61	0.427	0.487	0.498	0.324	0.426			0	0.252			d	SD-pop	0.398	0.75	6.608	0.405	0.408	0.41	0.234	0.302			0.252	0
e	RMSE	0.516	2.368	7.751	0.427	0.653	0.967	2.581	2.018			0	0.32			e	RMSE	0.383	2.237	8.224	0.495	0.448	0.724	2.76	2.218			3.435	0
f	MPE	3.995	23.864	42.746	3.178	5.102	8.332	26.749	20.652			0	2.72			f	MPE	3.286	21.957	45.027	3.746	3.254	5.913	28.297	22.679			14.835	0

## Sheet: acceptors-IP-tz
acceptors: IP-tz-Table 1
no	IP	Koopman		Extended Koopmans		IP-reference(1h)		IP-reference(2h)		fpCCD	CCSD(T)	EXP	THEO
		HF	oopccd	HF	oopccd	HF	oopccd	HF	oopccd
		tz	tz	tz	tz	tz	tz	tz	tz
1	acridine	7.63		7.79	7.96							7.8	8.04
2	anthracene	6.99		7.17	7.4							7.44	7.52
3	azulene	7.06		7.33	7.26							7.42	7.55
4	benzonitrile	9.73		10	9.6							9.73	9.93
5	benzoquinone	11.19		11.4	11.19							10	10.27
6	dichlone	10.09		10.22	9.99							9.5	9.99
7	fumaronitrile	11.28		10.13	11.6							11.3	11.48
8	maleic_anhydride	12.2		12.5	11.98							11.07	11.33
9	mDCNB	10.34		10.57	10.15							10.2	10.45
10	naphthalenedione	9.79		10	9.7							9.5	9.88
11	NDCA	8.96		9.13	9.17							8.92	9.14
12	nitrobenzene	10.04		10.31	9.89							9.94	10.19
13	nitrobenzonitrile	10.72		10.89	10.31							10.59	10.62
14	phenazine	8.12		8.27	8.46							8.44	8.47
15	phthalic_anhydride	10.47		10.74	10.32							10.1	10.55
16	phthalimide	10.1		10.33	9.91							9.9	10.08
17	TCNE	11.98		12.25	12.19							11.79	11.99
18	tetrachlorobenzoquinone	10.65		10.75	10.78							9.74	10.25
19	tetrachloroisobenzofuranedione	10.4		0.88	10.27							10.8	10.05
20	tetraflourobenzenedicarbonitrile	11.12		11.39	10.98							10.65	10.76
21	tetraflourobenzoquinone	11.62		11.8	11.9							10.7	11.14
22	bodipy	7.73		7.97	6.74								8.07
23	dinitrobenzonitrile	11.33		11.5	10.96								11.15
24	TCNQ	9.54		7.93	9.68								9.57
acceptors: IP-tz-Difference wrt exp																acceptors: IP-tz-Difference wrt THEO
no	IP	Koopman		Extended Koopmans		IP-reference(1h)		IP-reference(2h)		fpCCD	CCSD(T)	EXP	THEO			no	IP	Koopman		Extended Koopmans		IP-reference(1h)		IP-reference(2h)		fpCCD	CCSD(T)	EXP	THEO
		HF	oopccd	HF	oopccd	HF	oopccd	HF	oopccd									HF	oopccd	HF	oopccd	HF	oopccd	HF	oopccd
		tz	tz	tz	tz	tz	tz	tz	tz									tz	tz	tz	tz	tz	tz	tz	tz
1	acridine	-0.17	-7.8	-0.01	0.16							0	0.24			1	acridine	-0.41	-8.04	-0.25	-0.08							-0.24	0
2	anthracene	-0.45	-7.44	-0.27	-0.04							0	0.08			2	anthracene	-0.53	-7.52	-0.35	-0.12							-0.08	0
3	azulene	-0.36	-7.42	-0.09	-0.16							0	0.13			3	azulene	-0.49	-7.55	-0.22	-0.29							-0.13	0
4	benzonitrile	0	-9.73	0.27	-0.13							0	0.2			4	benzonitrile	-0.2	-9.93	0.07	-0.33							-0.2	0
5	benzoquinone	1.19	-10	1.4	1.19							0	0.27			5	benzoquinone	0.92	-10.27	1.13	0.92							-0.27	0
6	dichlone	0.59	-9.5	0.72	0.49							0	0.49			6	dichlone	0.1	-9.99	0.23	0							-0.49	0
7	fumaronitrile	-0.02	-11.3	-1.17	0.3							0	0.18			7	fumaronitrile	-0.2	-11.48	-1.35	0.12							-0.18	0
8	maleic_anhydride	1.13	-11.07	1.43	0.91							0	0.26			8	maleic_anhydride	0.87	-11.33	1.17	0.65							-0.26	0
9	mDCNB	0.14	-10.2	0.37	-0.05							0	0.25			9	mDCNB	-0.11	-10.45	0.12	-0.3							-0.25	0
10	naphthalenedione	0.29	-9.5	0.5	0.2							0	0.38			10	naphthalenedione	-0.09	-9.88	0.12	-0.18							-0.38	0
11	NDCA	0.04	-8.92	0.21	0.25							0	0.22			11	NDCA	-0.18	-9.14	-0.01	0.03							-0.22	0
12	nitrobenzene	0.1	-9.94	0.37	-0.05							0	0.25			12	nitrobenzene	-0.15	-10.19	0.12	-0.3							-0.25	0
13	nitrobenzonitrile	0.13	-10.59	0.3	-0.28							0	0.03			13	nitrobenzonitrile	0.1	-10.62	0.27	-0.31							-0.03	0
14	phenazine	-0.32	-8.44	-0.17	0.02							0	0.03			14	phenazine	-0.35	-8.47	-0.2	-0.01							-0.03	0
15	phthalic_anhydride	0.37	-10.1	0.64	0.22							0	0.45			15	phthalic_anhydride	-0.08	-10.55	0.19	-0.23							-0.45	0
16	phthalimide	0.2	-9.9	0.43	0.01							0	0.18			16	phthalimide	0.02	-10.08	0.25	-0.17							-0.18	0
17	TCNE	0.19	-11.79	0.46	0.4							0	0.2			17	TCNE	-0.01	-11.99	0.26	0.2							-0.2	0
18	tetrachlorobenzoquinone	0.91	-9.74	1.01	1.04							0	0.51			18	tetrachlorobenzoquinone	0.4	-10.25	0.5	0.53							-0.51	0
19	tetrachloroisobenzofuranedione	-0.4	-10.8	-9.92	-0.53							0	-0.75			19	tetrachloroisobenzofuranedione	0.35	-10.05	-9.17	0.22							0.75	0
20	tetraflourobenzenedicarbonitrile	0.47	-10.65	0.74	0.33							0	0.11			20	tetraflourobenzenedicarbonitrile	0.36	-10.76	0.63	0.22							-0.11	0
21	tetraflourobenzoquinone	0.92	-10.7	1.1	1.2							0	0.44			21	tetraflourobenzoquinone	0.48	-11.14	0.66	0.76							-0.44	0
22	bodipy															22	bodipy	-0.34	-8.07	-0.1	-1.33							-8.07	0
23	dinitrobenzonitrile															23	dinitrobenzonitrile	0.18	-11.15	0.35	-0.19							-11.15	0
24	TCNQ															24	TCNQ	-0.03	-9.57	-1.64	0.11							-9.57	0
a	ME	0.236	-9.787	-0.08	0.261							0	0.198			a	ME	0.025	-9.936	-0.301	-0.003							-1.373	0
b	MAE	0.4	9.787	1.028	0.379							0	0.269			b	MAE	0.29	9.936	0.807	0.317							1.435	0
c	SD	0.487	1.211	2.33	0.475							0	0.259			c	SD	0.401	1.224	2.105	0.374							0.259	0
d	SD-pop	0.475	1.182	2.274	0.464							0	0.252			d	SD-pop	0.391	1.194	2.054	0.365							0.252	0
e	RMSE	0.53	9.858	2.275	0.532							0	0.32			e	RMSE	0.376	10.01	1.969	0.443							3.435	0
f	MPE	4.087	100	9.831	3.732							0	2.72			f	MPE	3.03	100	7.966	3.233							14.835	0

## Sheet: acceptors-IP-aug-cc-pvdz
acceptors: IP-aug-cc-pvdz-Table 1
no	IP	Koopman		Extended Koopmans		IP-reference(1h)		IP-reference(2h)		fpCCD	CCSD(T)	EXP	THEO
		HF	oopccd	HF	oopccd	HF	oopccd	HF	oopccd
		tz	tz	tz	tz	tz	tz	tz	tz
1	acridine	7.666	10.681	7.79	7.96	7.79	8.523	4.973	5.694	8.01	7.87	7.8	8.04
2	anthracene	7.026	10.539	7.17	7.44	7.171	7.827	4.514	5.144	7.49	7.37	7.44	7.52
3	azulene	7.104	10.186	7.32	7.29	7.305	7.787	4.643	5.106	7.38	7.38	7.42	7.55
4	benzonitrile	9.762	11.389	9.97	9.58	9.938	10.336	7.216	7.664	9.84	9.76	9.73	9.93
5	benzoquinone	11.215	12.121	11.34	11.28	11.352	12.032	7.356	9.198	10.14	10.02	10	10.27
6	dichlone	10.121	11.589	10.24	10	10.233	10.642	7.205	7.801	9.95	9.76	9.5	9.99
7	fumaronitrile	11.305	13.091	11.53	11.58	11.534	12.191	8.939	9.696	11.58	11.25	11.3	11.48
8	maleic_anhydride	12.23	12.908	12.5	12.11	12.503	13.048	8.255	9.048	11.07	11.05	11.07	11.33
9	mDCNB	10.371	12.107	10.56	10.11	10.546	10.924	7.708	8.168	10.4	10.24	10.2	10.45
10	naphthalenedione	9.818	11.432	9.96	9.62	9.954	10.309	6.871	7.534	9.82	9.65	9.5	9.88
11	NDCA	8.985	11.596	9.13	9.16	9.123	9.719	6.236	6.876	9.15	8.96	8.92	9.14
12	nitrobenzene	10.06	11.453	10.25	9.88	10.244	10.52	7.598	7.962	10.15	10.03	9.94	10.19
13	nitrobenzonitrile	10.742	12.112	10.9	10.31	10.886	11.196	7.918	8.348	10.65	10.42	10.59	10.62
14	phenazine	8.152	10.897	8.28	8.44	8.274	9.045	5.408	6.1	8.46	8.31	8.44	8.47
15	phthalic_anhydride	10.499	11.86	10.71	10.34	10.694	11.004	7.752	8.272	10.52	10.41	10.1	10.55
16	phthalimide	10.139	11.53	10.31	9.91	10.292	10.648	7.142	7.858	10.05	9.91	9.9	10.08
17	TCNE	11.998	14.851	12.22	12.17	12.225	12.857	9.368	10.1	12.2	11.74	11.79	11.99
18	tetrachlorobenzoquinone	10.707	13.502	10.8	10.93	10.81	11.443	7.827	8.55	10.34	9.99	9.74	10.25
19	tetrachloroisobenzofuranedione	10.455	13.938	10.61	10.39	10.617	10.94	7.497	7.886	10.08	9.84	10.8	10.05
20	tetraflourobenzenedicarbonitrile	11.177	13.708	11.43	11.05	11.436	11.666	8.087	8.433	10.73	10.52	10.65	10.76
21	tetraflourobenzoquinone	11.693	13.711	11.83	11.94	11.855	12.483	8.595	9.341	11.29	10.89	10.7	11.14
22	bodipy	7.772	10.456	7.95	6.96	7.96	8.042	5.244	5.366	7.74	7.89		8.07
23	dinitrobenzonitrile	11.339	13.176	11.48	11.48	11.465	11.76	8.484	8.95	11.28	11.31		11.15
24	TCNQ	9.568	12.751	9.77	9.69	9.786	10.357	6.828	7.489	9.73	9.35		9.57
acceptors: IP-aug-cc-pvdz-Difference wrt exp																acceptors: IP-aug-cc-pvdz-Difference wrt THEO
no	IP	Koopman		Extended Koopmans		IP-reference(1h)		IP-reference(2h)		fpCCD	CCSD(T)	EXP	THEO			no	IP	Koopman		Extended Koopmans		IP-reference(1h)		IP-reference(2h)		fpCCD	CCSD(T)	EXP	THEO
		HF	oopccd	HF	oopccd	HF	oopccd	HF	oopccd									HF	oopccd	HF	oopccd	HF	oopccd	HF	oopccd
		tz	tz	tz	tz	tz	tz	tz	tz									tz	tz	tz	tz	tz	tz	tz	tz
1	acridine	-0.134	2.881	-0.01	0.16	-0.01	0.723	-2.827	-2.106	0.21	0.07	0	0.24			1	acridine	-0.374	2.641	-0.25	-0.08	-0.25	0.483	-3.067	-2.346	-0.03	-0.17	-0.24
2	anthracene	-0.414	3.099	-0.27	0	-0.269	0.387	-2.926	-2.296	0.05	-0.07	0	0.08			2	anthracene	-0.494	3.019	-0.35	-0.08	-0.349	0.307	-3.006	-2.376	-0.03	-0.15	-0.08	0
3	azulene	-0.316	2.766	-0.1	-0.13	-0.115	0.367	-2.777	-2.314	-0.04	-0.04	0	0.13			3	azulene	-0.446	2.636	-0.23	-0.26	-0.245	0.237	-2.907	-2.444	-0.17	-0.17	-0.13	0
4	benzonitrile	0.032	1.659	0.24	-0.15	0.208	0.606	-2.514	-2.066	0.11	0.03	0	0.2			4	benzonitrile	-0.168	1.459	0.04	-0.35	0.008	0.406	-2.714	-2.266	-0.09	-0.17	-0.2	0
5	benzoquinone	1.215	2.121	1.34	1.28	1.352	2.032	-2.644	-0.802	0.14	0.02	0	0.27			5	benzoquinone	0.945	1.851	1.07	1.01	1.082	1.762	-2.914	-1.072	-0.13	-0.25	-0.27	0
6	dichlone	0.621	2.089	0.74	0.5	0.733	1.142	-2.295	-1.699	0.45	0.26	0	0.49			6	dichlone	0.131	1.599	0.25	0.01	0.243	0.652	-2.785	-2.189	-0.04	-0.23	-0.49	0
7	fumaronitrile	0.005	1.791	0.23	0.28	0.234	0.891	-2.361	-1.604	0.28	-0.05	0	0.18			7	fumaronitrile	-0.175	1.611	0.05	0.1	0.054	0.711	-2.541	-1.784	0.1	-0.23	-0.18	0
8	maleic_anhydride	1.16	1.838	1.43	1.04	1.433	1.978	-2.815	-2.022	0	-0.02	0	0.26			8	maleic_anhydride	0.9	1.578	1.17	0.78	1.173	1.718	-3.075	-2.282	-0.26	-0.28	-0.26	0
9	mDCNB	0.171	1.907	0.36	-0.09	0.346	0.724	-2.492	-2.032	0.2	0.04	0	0.25			9	mDCNB	-0.079	1.657	0.11	-0.34	0.096	0.474	-2.742	-2.282	-0.05	-0.21	-0.25	0
10	naphthalenedione	0.318	1.932	0.46	0.12	0.454	0.809	-2.629	-1.966	0.32	0.15	0	0.38			10	naphthalenedione	-0.062	1.552	0.08	-0.26	0.074	0.429	-3.009	-2.346	-0.06	-0.23	-0.38	0
11	NDCA	0.065	2.676	0.21	0.24	0.203	0.799	-2.684	-2.044	0.23	0.04	0	0.22			11	NDCA	-0.155	2.456	-0.01	0.02	-0.017	0.579	-2.904	-2.264	0.01	-0.18	-0.22	0
12	nitrobenzene	0.12	1.513	0.31	-0.06	0.304	0.58	-2.342	-1.978	0.21	0.09	0	0.25			12	nitrobenzene	-0.13	1.263	0.06	-0.31	0.054	0.33	-2.592	-2.228	-0.04	-0.16	-0.25	0
13	nitrobenzonitrile	0.152	1.522	0.31	-0.28	0.296	0.606	-2.672	-2.242	0.06	-0.17	0	0.03			13	nitrobenzonitrile	0.122	1.492	0.28	-0.31	0.266	0.576	-2.702	-2.272	0.03	-0.2	-0.03	0
14	phenazine	-0.288	2.457	-0.16	0	-0.166	0.605	-3.032	-2.34	0.02	-0.13	0	0.03			14	phenazine	-0.318	2.427	-0.19	-0.03	-0.196	0.575	-3.062	-2.37	-0.01	-0.16	-0.03	0
15	phthalic_anhydride	0.399	1.76	0.61	0.24	0.594	0.904	-2.348	-1.828	0.42	0.31	0	0.45			15	phthalic_anhydride	-0.051	1.31	0.16	-0.21	0.144	0.454	-2.798	-2.278	-0.03	-0.14	-0.45	0
16	phthalimide	0.239	1.63	0.41	0.01	0.392	0.748	-2.758	-2.042	0.15	0.01	0	0.18			16	phthalimide	0.059	1.45	0.23	-0.17	0.212	0.568	-2.938	-2.222	-0.03	-0.17	-0.18	0
17	TCNE	0.208	3.061	0.43	0.38	0.435	1.067	-2.422	-1.69	0.41	-0.05	0	0.2			17	TCNE	0.008	2.861	0.23	0.18	0.235	0.867	-2.622	-1.89	0.21	-0.25	-0.2	0
18	tetrachlorobenzoquinone	0.967	3.762	1.06	1.19	1.07	1.703	-1.913	-1.19	0.6	0.25	0	0.51			18	tetrachlorobenzoquinone	0.457	3.252	0.55	0.68	0.56	1.193	-2.423	-1.7	0.09	-0.26	-0.51	0
19	tetrachloroisobenzofuranedione	-0.345	3.138	-0.19	-0.41	-0.183	0.14	-3.303	-2.914	-0.72	-0.96	0	-0.75			19	tetrachloroisobenzofuranedione	0.405	3.888	0.56	0.34	0.567	0.89	-2.553	-2.164	0.03	-0.21	0.75	0
20	tetraflourobenzenedicarbonitrile	0.527	3.058	0.78	0.4	0.786	1.016	-2.563	-2.217	0.08	-0.13	0	0.11			20	tetraflourobenzenedicarbonitrile	0.417	2.948	0.67	0.29	0.676	0.906	-2.673	-2.327	-0.03	-0.24	-0.11	0
21	tetraflourobenzoquinone	0.993	3.011	1.13	1.24	1.155	1.783	-2.105	-1.359	0.59	0.19	0	0.44			21	tetraflourobenzoquinone	0.553	2.571	0.69	0.8	0.715	1.343	-2.545	-1.799	0.15	-0.25	-0.44	0
22	bodipy															22	bodipy	-0.298	2.386	-0.12	-1.11	-0.11	-0.028	-2.826	-2.704	-0.33	-0.18	-8.07	0
23	dinitrobenzonitrile															23	dinitrobenzonitrile	0.189	2.026	0.33	0.33	0.315	0.61	-2.666	-2.2	0.13	0.16	-11.15	0
24	TCNQ															24	TCNQ	-0.002	3.181	0.2	0.12	0.216	0.787	-2.742	-2.081	0.16	-0.22	-9.57	0
a	ME	0.271	2.365	0.444	0.284	0.441	0.934	-2.592	-1.941	0.18	-0.008	0	0.198			a	ME	0.06	2.213	0.233	0.048	0.23	0.701	-2.784	-2.162	-0.018	-0.19	-1.373
b	MAE	0.414	2.365	0.513	0.39	0.511	0.934	2.592	1.941	0.252	0.147	0	0.269			b	MAE	0.289	2.213	0.328	0.34	0.327	0.704	2.784	2.162	0.093	0.203	1.435	0
c	SD	0.489	0.67	0.491	0.503	0.496	0.526	0.317	0.451	0.276	0.255	0	0.259			c	SD	0.405	0.757	0.41	0.417	0.416	0.435	0.2	0.323	0.104	0.042	0.259
d	SD-pop	0.477	0.654	0.479	0.491	0.484	0.513	0.309	0.44	0.27	0.249	0	0.252			d	SD-pop	0.395	0.739	0.4	0.406	0.406	0.425	0.195	0.315	0.101	0.041	0.252
e	RMSE	0.549	2.454	0.653	0.567	0.655	1.066	2.61	1.99	0.324	0.249					e	RMSE	0.383	2.328	0.447	0.456	0.45	0.821	2.79	2.185	0.125	0.207
f	MPE	4.208	24.795	5.083	3.83	5.064	9.408	27.061	20.321	2.51	1.465					f	MPE	2.997	22.944	3.248	3.424	3.24	6.883	28.618	22.328	0.951	2.046

## Sheet: acceptors-IP-aug-cc-pvtz
acceptors: IP-aug-cc-pvtz-Table 1
no	IP	Koopman		Extended Koopmans		IP-reference(1h)		IP-reference(2h)		fpCCD	CCSD(T)	EXP	THEO
		HF	oopccd	HF	oopccd	HF	oopccd	HF	oopccd
		tz	tz	tz	tz	tz	tz	tz	tz
1	acridine	7.673	10.633	7.79	7.99				5.55			7.8	8.04
2	anthracene	7.029	10.511	7.16	7.42				5.05			7.44	7.52
3	azulene	7.11	10.153	7.3	7.3				4.97			7.42	7.55
4	benzonitrile	9.77	11.364	9.94	9.64				7.54			9.73	9.93
5	benzoquinone	11.229	12.094	11.34	11.26				8.18			10	10.27
6	dichlone	10.114	11.546	10.2	10.02				7.65			9.5	9.99
7	fumaronitrile	11.314	13.071	11.54	11.63				9.59			11.3	11.48
8	maleic_anhydride	12.245	12.904	12.5	12.07				9.05			11.07	11.33
9	mDCNB	10.378	12.082	10.55	10.19				8.05			10.2	10.45
10	naphthalenedione	9.824	11.272	9.92	9.74				7.38			9.5	9.88
11	NDCA	8.992	11.565	9.13	9.2				6.74			8.92	9.14
12	nitrobenzene	10.068	11.432	10.23	9.92				7.85			9.94	10.19
13	nitrobenzonitrile	10.748	12.094	10.9	10.36				8.28			10.59	10.62
14	phenazine	8.159	10.871	8.28	8.51				6.02			8.44	8.47
15	phthalic_anhydride	10.506	11.832	10.68	10.37				8.14			10.1	10.55
16	phthalimide	10.146	11.507	10.3	9.96				7.73			9.9	10.08
17	TCNE	12.001	14.822	12.22	12.23				10			11.79	11.99
18	tetrachlorobenzoquinone	10.674	13.442	10.76	10.85				8.35			9.74	10.25
19	tetrachloroisobenzofuranedione	10.42	13.348	10.57	10.32				7.73			10.8	10.05
20	tetraflourobenzenedicarbonitrile	11.163	13.703	11.42	11.06				8.27			10.65	10.76
21	tetraflourobenzoquinone	11.685	13.71	11.8	11.93				9.17			10.7	11.14
22	bodipy	7.775	10.42	7.95	6.79				5.24				8.07
23	dinitrobenzonitrile	11.343	13.122	11.49	11				8.89				11.15
24	TCNQ	9.575	12.716	9.78	9.72				7.39				9.57
acceptors: IP-aug-cc-pvtz-Difference wrt exp																acceptors: IP-aug-cc-pvtz-Difference wrt THEO
no	IP	Koopman		Extended Koopmans		IP-reference(1h)		IP-reference(2h)		fpCCD	CCSD(T)	EXP	THEO			no	IP	Koopman		Extended Koopmans		IP-reference(1h)		IP-reference(2h)		fpCCD	CCSD(T)	EXP	THEO
		HF	oopccd	HF	oopccd	HF	oopccd	HF	oopccd									HF	oopccd	HF	oopccd	HF	oopccd	HF	oopccd
		tz	tz	tz	tz	tz	tz	tz	tz									tz	tz	tz	tz	tz	tz	tz	tz
1	acridine	-0.127	2.833	-0.01	0.19				-2.25			0	0.24			1	acridine	-0.367	2.593	-0.25	-0.05				-2.49			-0.24	0
2	anthracene	-0.411	3.071	-0.28	-0.02				-2.39			0	0.08			2	anthracene	-0.491	2.991	-0.36	-0.1				-2.47			-0.08	0
3	azulene	-0.31	2.733	-0.12	-0.12				-2.45			0	0.13			3	azulene	-0.44	2.603	-0.25	-0.25				-2.58			-0.13	0
4	benzonitrile	0.04	1.634	0.21	-0.09				-2.19			0	0.2			4	benzonitrile	-0.16	1.434	0.01	-0.29				-2.39			-0.2	0
5	benzoquinone	1.229	2.094	1.34	1.26				-1.82			0	0.27			5	benzoquinone	0.959	1.824	1.07	0.99				-2.09			-0.27	0
6	dichlone	0.614	2.046	0.7	0.52				-1.85			0	0.49			6	dichlone	0.124	1.556	0.21	0.03				-2.34			-0.49	0
7	fumaronitrile	0.014	1.771	0.24	0.33				-1.71			0	0.18			7	fumaronitrile	-0.166	1.591	0.06	0.15				-1.89			-0.18	0
8	maleic_anhydride	1.175	1.834	1.43	1				-2.02			0	0.26			8	maleic_anhydride	0.915	1.574	1.17	0.74				-2.28			-0.26	0
9	mDCNB	0.178	1.882	0.35	-0.01				-2.15			0	0.25			9	mDCNB	-0.072	1.632	0.1	-0.26				-2.4			-0.25	0
10	naphthalenedione	0.324	1.772	0.42	0.24				-2.12			0	0.38			10	naphthalenedione	-0.056	1.392	0.04	-0.14				-2.5			-0.38	0
11	NDCA	0.072	2.645	0.21	0.28				-2.18			0	0.22			11	NDCA	-0.148	2.425	-0.01	0.06				-2.4			-0.22	0
12	nitrobenzene	0.128	1.492	0.29	-0.02				-2.09			0	0.25			12	nitrobenzene	-0.122	1.242	0.04	-0.27				-2.34			-0.25	0
13	nitrobenzonitrile	0.158	1.504	0.31	-0.23				-2.31			0	0.03			13	nitrobenzonitrile	0.128	1.474	0.28	-0.26				-2.34			-0.03	0
14	phenazine	-0.281	2.431	-0.16	0.07				-2.42			0	0.03			14	phenazine	-0.311	2.401	-0.19	0.04				-2.45			-0.03	0
15	phthalic_anhydride	0.406	1.732	0.58	0.27				-1.96			0	0.45			15	phthalic_anhydride	-0.044	1.282	0.13	-0.18				-2.41			-0.45	0
16	phthalimide	0.246	1.607	0.4	0.06				-2.17			0	0.18			16	phthalimide	0.066	1.427	0.22	-0.12				-2.35			-0.18	0
17	TCNE	0.211	3.032	0.43	0.44				-1.79			0	0.2			17	TCNE	0.011	2.832	0.23	0.24				-1.99			-0.2	0
18	tetrachlorobenzoquinone	0.934	3.702	1.02	1.11				-1.39			0	0.51			18	tetrachlorobenzoquinone	0.424	3.192	0.51	0.6				-1.9			-0.51	0
19	tetrachloroisobenzofuranedione	-0.38	2.548	-0.23	-0.48				-3.07			0	-0.75			19	tetrachloroisobenzofuranedione	0.37	3.298	0.52	0.27				-2.32			0.75	0
20	tetraflourobenzenedicarbonitrile	0.513	3.053	0.77	0.41				-2.38			0	0.11			20	tetraflourobenzenedicarbonitrile	0.403	2.943	0.66	0.3				-2.49			-0.11	0
21	tetraflourobenzoquinone	0.985	3.01	1.1	1.23				-1.53			0	0.44			21	tetraflourobenzoquinone	0.545	2.57	0.66	0.79				-1.97			-0.44	0
22	bodipy															22	bodipy	-0.295	2.35	-0.12	-1.28				-2.83			-8.07	0
23	dinitrobenzonitrile															23	dinitrobenzonitrile	0.193	1.972	0.34	-0.15				-2.26			-11.15	0
24	TCNQ															24	TCNQ	0.005	3.146	0.21	0.15				-2.18			-9.57	0
a	ME	0.272	2.306	0.429	0.307				-2.107			0	0.198			a	ME	0.061	2.156	0.22	0.042				-2.319			-1.373	0
b	MAE	0.416	2.306	0.505	0.399				2.107			0	0.269			b	MAE	0.284	2.156	0.318	0.321				2.319			1.435	0
c	SD	0.489	0.649	0.49	0.483				0.365			0	0.259			c	SD	0.401	0.704	0.409	0.384				0.208			0.259	0
d	SD-pop	0.477	0.633	0.478	0.471				0.356			0	0.252			d	SD-pop	0.391	0.687	0.399	0.374				0.203			0.252	0
e	RMSE	0.549	2.391	0.642	0.562				2.137							e	RMSE	0.38	2.26	0.44	0.451				2.33
f	MPE	4.225	24.2	4.998	3.926				22.036							f	MPE	2.943	22.361	3.154	3.258				23.924

## Sheet: Threshold-Ne
no	basis	HF				pCCD
		5e-05	0.0005	0.001	0.01	5e-05	0.0005	0.001	0.01
1	dz	22.291	22.291	22.291	23.143	22.198	22.198	22.198	23.219
2		22.313	22.313	22.313	23.144	22.198	22.198	22.198	23.219
3		22.313	22.313	22.313	23.144	22.198	22.198	22.198	23.219
4		52.059	52.059	52.45	52.45	51.626	51.626	52.454	52.454
5	tz	4.198	22.855	22.855	23.456	22.613	22.72	22.72	23.722
6		4.493	22.95	22.95	23.456	22.613	22.72	22.72	23.722
7		4.493	22.95	22.95	23.499	22.614	22.72	22.72	23.722
8		23.271	52.343	52.705	52.705	51.603	51.603	52.7	52.7
9	qz	-5.611	22.993	22.993	23.545	22.75	22.854	22.854	23.865
10		-5.611	23.057	23.057	23.545	22.75	22.854	22.854	23.866
11		-5.408	23.057	23.057	23.557	22.75	22.854	22.854	23.866
12		-1.617	52.777	52.777	52.777	51.61	51.61	52.777	52.777
